# Supplementary material for: Nuclear Beclin 1 Destabilizes Retinoblastoma Protein to Promote Cell Cycle Progression and Colorectal Cancer Growth
Source: Cancers (Basel). 2022 Sep 28;14(19):4735. doi: 10.3390/cancers14194735 (PMC9563141; doi:10.3390/cancers14194735)
Supplement: Supplementary file 1 [file cancers-14-04735-s001.zip]

Archive with 2 entries (2 files):
- cancers-1849763-Figure  and Table S1.pdf
- cancers-1849763-File S1-WB raw data.pptx
